# Supplementary material for: Predicting mean ribosome load for 5’UTR of any length using deep learning
Source: PLoS Comput Biol. 2021 May 10;17(5):e1008982. doi: 10.1371/journal.pcbi.1008982 (PMC8136849; doi:10.1371/journal.pcbi.1008982)
Supplement: S1 Table — (XLSX) [file pcbi.1008982.s020.xlsx]

## Sheet: Sheet1
	Optimus 50	FramePool 50	Optimus 100	FramePool 100	FramePool Combined
Random 50nt	0.966	0.964	0.938	0.929	0.954
Random 25-100nt	0.743	0.901	0.915	0.903	0.914
Human 50nt	0.889	0.882	0.852	0.839	0.867
Human 25-100nt	0.7	0.871	0.882	0.884	0.894
Table S1: Performance on MPRA datasets of Optimus and Framepool models
