# Supplementary material for: Predicting mean ribosome load for 5’UTR of any length using deep learning
Source: PLoS Comput Biol. 2021 May 10;17(5):e1008982. doi: 10.1371/journal.pcbi.1008982 (PMC8136849; doi:10.1371/journal.pcbi.1008982)
Supplement: S2 Table — * = p-value smaller than 1*10^-10, ** = p-value smaller than 1*10^-50 (where H_0 is zero correlation). (XLSX) [file pcbi.1008982.s021.xlsx]

## Sheet: Sheet1
Dataset	Type	N	FramePool 50	FramePool 100	FramePool Combined
Floor	Trip-Seq	25831	0.126**	0.156**	0.150**
Andreev	Ribo-Seq	8003	0.221**	0.219**	0.220**
Xiao	Ribo-Seq	7672	0.254**	0.195**	0.208**
Eichhorn	Ribo-Seq	8956	0.206**	0.246**	0.243**
Eraslan	PTR	11575	0.145**	0.167**	0.171**
Wilhelm	PTR	5293	0.114*	0.113*	0.117*
Table S2: Pearson correlations of predictions with endogenous data. * = p-value smaller than 1*10^-10, ** = p-value smaller than 1*10^-50 (where H_0 is zero correlation)
