# Supplementary material for: Predicting mean ribosome load for 5’UTR of any length using deep learning
Source: PLoS Comput Biol. 2021 May 10;17(5):e1008982. doi: 10.1371/journal.pcbi.1008982 (PMC8136849; doi:10.1371/journal.pcbi.1008982)
Supplement: S3 Table — * = p-value smaller than 1*10^-10, ** = p-value smaller than 1*10^-50 (where H_0 is zero correlation). (XLSX) [file pcbi.1008982.s022.xlsx]

## Sheet: Sheet1
Dataset	Type	N	FramePool 50	FramePool 100	FramePool Combined
Floor	Trip-Seq	25831	0.131**	0.155**	0.151**
Andreev	Ribo-Seq	8003	0.223**	0.230**	0.227**
Xiao	Ribo-Seq	7672	0.259**	0.217**	0.224**
Eichhorn	Ribo-Seq	8956	0.209**	0.242**	0.239**
Eraslan	PTR	11575	0.152**	0.175**	0.176**
Wilhelm	PTR	5293	0.110*	0.125*	0.123*
Table S3: Spearman correlations of predictions with endogenous data. * = p-value smaller than 1*10^-10, ** = p-value smaller than 1*10^-50 (where H_0 is zero correlation)
