# Supplementary material for: Predicting mean ribosome load for 5’UTR of any length using deep learning
Source: PLoS Comput Biol. 2021 May 10;17(5):e1008982. doi: 10.1371/journal.pcbi.1008982 (PMC8136849; doi:10.1371/journal.pcbi.1008982)
Supplement: S4 Table — The frame_forest_hyperopt model uses the optimized hyperparameters which were found using the hyperopt package. (XLSX) [file pcbi.1008982.s023.xlsx]

## Sheet: Sheet1
Model	Performance on fixed length (50 nt) MPRA	Performance of variable length (25-100 nt) MPRA
3mer_random_forest	0.732	0.616
4mer_random_forest	0.75	0.647
frame_forest (4mer)	0.877	0.772
frame_forest_hyperopt	0.876	0.778
5mer_frame_forest	0.803	0.73
Table S4: Performance on MPRA datasets of different random forest models. The frame_forest_hyperopt model uses the optimized hyperparameters which were found using the hyperopt package.
