# Supplementary material for: Predicting mean ribosome load for 5’UTR of any length using deep learning
Source: PLoS Comput Biol. 2021 May 10;17(5):e1008982. doi: 10.1371/journal.pcbi.1008982 (PMC8136849; doi:10.1371/journal.pcbi.1008982)
Supplement: S6 Table — (XLSX) [file pcbi.1008982.s025.xlsx]

## Sheet: Sheet1
Dataset	Fixed length MPRA	Fixed length Human	Variable length MPRA	Floor et al.	Andreev et al.	Eichhorn et al.	Xiao et al.	Eraslan et al.
p-value	8.42e-79	9.1e-25	1.75e-16	0.0006	0.038	0.10	1.4e-7	0.14
Table S6: Results of Wilcoxon rank-sum tests comparing genes which have the GUCCCC motif at least once to those that do not.
